# Supplementary material for: Prediction of a Cell-Class-Specific Mouse Mesoconnectome Using Gene Expression Data
Source: Neuroinformatics. 2020 May 24;18(4):611–26. doi: 10.1007/s12021-020-09471-x (PMC7498447; doi:10.1007/s12021-020-09471-x)
Supplement: Supplementary file 1 — (CSV 1.36 KB) [file 12021_2020_9471_MOESM1_ESM.csv]

	brain regions acronyms
Primary motor area	MOp
Secondary motor area	MOs
Primary somatosensory area, nose	SSp-n
Primary somatosensory area, barrel field	SSp-bfd
Primary somatosensory area, mouth	SSp-m
Primary somatosensory area, upper limb	SSp-ul
Supplemental somatosensory area	SSs
Gustatory areas	GU
Dorsal auditory area	AUDd
Primary auditory area	AUDp
Ventral auditory area	AUDv
Primary visual area	VISp
Anterior cingulate area, dorsal part	ACAd
Anterior cingulate area, ventral part	ACAv
Agranular insular area, dorsal part	AId
Retrosplenial area, dorsal part	RSPd
Retrosplenial area, ventral part	RSPv
Ectorhinal area	ECT
Main olfactory bulb	MOB
Anterior olfactory nucleus	AON
Piriform area	PIR
Field CA1	CA1
Field CA3	CA3
Dentate gyrus	DG
Entorhinal area, lateral part	ENTl
Entorhinal area, medial part, dorsal zone	ENTm
Subiculum	SUB
Caudoputamen	CP
Nucleus accumbens	ACB
Lateral septal nucleus, rostral (rostroventral) part	LSr
Substantia innominata	SI
Lateral hypothalamic area	LHA
Superior colliculus, sensory related	SCs
Inferior colliculus	IC
Midbrain reticular nucleus	MRN
Superior colliculus, motor related	SCm
Periaqueductal gray	PAG
Pontine reticular nucleus, caudal part	PRNc
Pontine reticular nucleus	PRNr
Intermediate reticular nucleus	IRN
Central lobule	CENT
Culmen	CUL
Simple lobule	SIM
Ansiform lobule	AN
Paramedian lobule	PRM
Paraflocculus	PFL
