# Supplementary material for: Prediction of a Cell-Class-Specific Mouse Mesoconnectome Using Gene Expression Data
Source: Neuroinformatics. 2020 May 24;18(4):611–26. doi: 10.1007/s12021-020-09471-x (PMC7498447; doi:10.1007/s12021-020-09471-x)
Supplement: Supplementary file 2 — (CSV 354 bytes) [file 12021_2020_9471_MOESM2_ESM.csv]

	cre-profiles
Syt6-Cre_KI148	L6 CT
Ntsr1-Cre_GN220	L6 CT
Sim1-Cre_KJ18	L5 PT
Efr3a-Cre_NO108	L5 PT
Chrna2-Cre_OE25	L5 PT
A93-Tg1-Cre	L5 PT
Tlx3-Cre_PL56	L5 IT
Rbp4-Cre_KL100	L5 IT PT CT
Rorb-IRES2-Cre	L4/5 IT
Scnn1a-Tg3-Cre	L4/5 IT
Nr5a1-Cre	L4 IT
Sepw1-Cre_NP39	L2/3 IT
Emx1-IRES-Cre	L2-L6 IT PT CT
Cux2-IRES-Cre	L2/3 IT
wild_type	inspecific inspecific
